# Supplementary material for: Comparison of the short-term efficacy and safety of bipolar transurethral electro vaporization and holmium laser enucleation of the prostate for moderate and large benign prostatic enlargement
Source: BMC Urol. 2023 Mar 29;23:50. doi: 10.1186/s12894-023-01215-8 (PMC10061965; doi:10.1186/s12894-023-01215-8)
Supplement: Supplementary file 1 — Additional File: The original data set used in this study [file 12894_2023_1215_MOESM1_ESM.xlsx]

## Sheet: sheet
		HoLEP
			IPSSa0	IPSSb0	IPSSc0	IPSSd0	IPSSe0	IPSSf0	IPSSg0	IPSS-SUM0	QOL0	IPSSa1	IPSSb1	IPSSc1	IPSSd1	IPSSe1	IPSSf1	IPSS7g1	IPSS-SUM1	QOL1	IPSSa3	IPSSb3	IPSSc3	IPSSd3	IPSSe3	IPSSf3	IPSSg3	IPSS-SUM3	QOL3	IPSSa6	IPSSb6	IPSSc6	IPSSd6	IPSSe6	IPSSf6	IPSSg6	IPSS-SUM6	QOL6	time	pre-catheter	PV(ml)	age	catheter	hospital stay	urinary retension	Hb0	Hb1POD	fever	capsule injury
		0
		0	5	2	5	5	5	0	5	27	5	0	0	0	0	0	0	1.5	1.5	1	0	0	0	0	0	0	0.5	0.5	0.5								0		150	0	130	68	2	6	0	13.5	11.3	0	0
		0								0		0	0	0	0	0	0	2	2	0.5								0									0		187	0	100	76	2	4	0			0	0
		0								0		3	1	0	0	0	0	1	5	0.5	3	2	0	0	0	0	2.5	7.5	0.5	2	2	1	0	2	1	1	9	0.5	178	1	167	54	8	11	0	12.6	11.5	0	0
		0								0		3	2	0	2	0	0	2	9		1	2	0	2	2	0	2	9	3	0	2	0	0	0	0	2	4	2	110	1	41	88	2	6	0	10.6	11.2	0	0
		0	2	2	1	1	3	1	1	11	4	0	2	1	2	1	0	2	8		0	2	0	2	1	0	2	7	-	2	2	1	2	1	2	1	11	2	122	1	73	73	7	10	0	12.1	11.3	1	0
		0	4	2	3	2	5	3	1	20	4	5	2	0	0	0	0	2	9	3	1	1	0	0	0	1	1	4	1								0		123	0	42	75	3	7	0	14.9	12.1	0	0
		0	2	4	1	2	2	1	1	13	5	1	1	0	0	0	0	1	3	2	1	1	0	0	0	1	1	4	1								0		126	1	83	65	2	6	0	14.8	13.8	0	0
		0								0		1	2	0	4	0	0	1	8		2	1	0	3	0	0	1	7	未	3	4	0	0	0	0	5	12		110	1	100	67	2	6	0	11.8	10.2	0	0
		0								0	6	5	3	5	1	5	0	2	21		1	2	0	0	1	0	1	5	2								0		123	1	92	71	2	7	0	13.9	12.4	0	0
		0										0	5	0	3	2	0	4	14		1	1	0	1	0	0	1	4	2								0		157	0	50	72	2	6	0	14.2	12.3	0	0
		0	0	1	1	0	2	0	1	5		0	1	0	0	0	0	2	3		0	2	0	3	0	3	3	11	-	0	0	0	0	0	0	3	3	1	116	0	78	72	2	7	0	13.6	12.2	0	0
		0	2	3	1	1	3	1	3	14	5	2	3	1	1	3	1	3	14	5	1	2	0	1	1	1	2	8	2								0		75	0	48	72	3	7	0	13.6	10.6	0	0
		0	0	5	0	4	5	0	4	18	5	0	5	0	3	2	0	4	14		0	2	0	4	0	0	3	9	5	0	1	0	1	0	0	2	4	-	157	0	109	72	2	6	0	14.2	12.3	0	0
		0	1	4	0	1	1	0	1	8		1	1	1	1	0	0	0	4	1	1	2	0	1	1	1	1	7	2								0		145	0	62	74	2	4	1	13	11.1	0	0
		0								0		2	4	5	3	4	5	3	26		0	3	2	1	3	0	1	10	2								0		69	0	43	71	2	22	1	14.8	13.5	0	0
		0								0									0									0									0		243	1	116	75	2	10	0	10.3	7.5	0	0
		0	5	5	0	4		1		15	6	0	5	0	1	1	1	4	12	5	1	3	0	1	0	1	4	10	5								0		138	1	58	69	2	7	0	12.7	10.8	0	0
		0	5	3	3	3	4	4	3	25	6	4	2	1	1	0	0	2	10	2	2	3	0	3	0	0	4	12	4								0		166	0	115	73	2	5	0	15	13.2	0	0
		0								0		1	3	1	2	1	1	3	12	4	1	2	0	2	0	0	2	0	1	1	1	0	2	1	0	2	7	3	160	0	62	65	2	21	0	13.9	11.6	1	0
		0	1	0	1	0	5	5	0	12	3	0	1	0	2	0	0	1	4		0	0	0	0	0	0	1	1									0		119	0	60	71	2	5	0	13.6	12.2	0	0
		0								0		1	2	1	1	1	0	1	7	1								0									0		141	1	45	62	4	8	0	15.2	12.8	0	0
		0								0		0	1	0	2	0	0	2	5	3	2	2	0	1	0	0	2	7	2								0		166	0	100	72	3	7	0	14.2	12.6	0	0
		0	0		2	3	5	4	3	17	5	0	2	0	0	0	0	1	3		-							0									0		80	0	50	65	2	5	0	13.3	13.4	0	0
		0								0		2	3	1	2	1	1	3	13	-	1	1	0	0	0	1	1	4	-								0		90	1	49	64	2	6	0	13	12	0	0
		0	3	4	4	4	4	2	3	24	-	0	2	0	0	0	0	2	4	-	-							0									0		150	0	85	75	2	7	0	12.7	10	0	0
		0	3	2	3	3	5	4	3	23	5	0	0	1	0	0	1	1	3	-	1	0	0	0	0	1	1	3	-								0		90	1	52	79	2	5	0	12.7	11.5	0	0
		0	-							0	-	2	1	0	1	1	0	3	8	-	2	1	2	3	3	1	3	15	5								0		154	0	69	83	2	7	0	14.6	11.1	0	0
		0	4	3	5	2	5	5	3	27	6	0	5	0	5	0	0	4	14	6	0	1	0	3	0	0	2	6	1	0	0	0	1	0	0	1.5	2.5	0.5	120	0	57	75	2	6	0	16.2	14.6	0	0
		0	5	5	4	5	5	0	3	27	4	5	5	5	0	0	0	1	16	5	-							0									0		137	0	120	74	2	6	0	13.1	11.2	0	0
		0	-							0	-	1	2	0	2	0	0	2	7	2	1	1	0	0	1	1	1	5	1	0	1	0	0	1	0	1	3	0	64	0	54	74	2	6	0	13.9	12.3	0	0
		0	5	5	5	5	5	5	5	35	6	0	0	0	0	0	0	1	1	1	0	0	0	0	0	0	1	1	1								0		144	0	92	63	2	6	0	13.4	12	0	0
		0	-							0		0	5	0	1	0	0	3	9	4	0	3	0	0	0	0	1	4	-								0		166	1	120	71	2	6	0	15.3	13.6	0	0
		0	3	5	5	5	5	5	3	31	6	0	4	0	0	3	0	5	12	3	1	5	1	0	4	1	2	14	4								0		240	0	290	80	5	8	0	13.5	7.3	0	0
		0	4	5	5	3	5	5	3	30	5	0	5	0	2	0	1	2	10	-	0	4	0	2	1	0	2	9	-								0		126	0	72	69	2	5	0	13.7	12.8	0	0
		0	5	4	5	1	5	4	3	27	4	1	2	2	1	2	2	3	13	2	3	4	2	4	3	3	3	22	4								0		112	0	60	70	3	6	0	14.8	13.8	0	0
		0	4	4	2	4	5	4	3	26	5	1	1	0	0	0	0	2	4	-	0	1	0	0	0	0	2	3	2								0		127	0	83	81	2	5	0	11.5	10.8	0	0
		0	-							0	-	0	0	0	1	0	0	3	4	1	0	0	0	1	0	0	3	4	1								0		168	0	90	80	3	7	0	14.9	11.3	0	0
		0	4	3	2	5	5	4	3	26	6	3	3	0	6	0	0	2.5	14.5	6	0	0	0	1	0	0	3	4	0								0		95	0	78	73	2	6	0	13.4	12.2	0	0
		0	-							0	-	1	1	0	1	0	0	2	5	-	-							0	-								0		113	0	72	64	2	5	0	15.3	14.2	0	0
		0	1	3	2	2	3	1	4	16	3	0	1	0	0	0	1	2	4	-	0	2	0	1	0	1	2	6	2	0	1	0	0	1	1	2	5	2	123	0	120	70	2	6	0	17.4	14.7	0	0
		0	3	4	5	2	5	5	4	28	5	3	5	0	3	4	5	5	25	6								0									0		135	0	54	70	2	7	0	14.6	12.9	0	0
		0	5	5	5	5	5	5	5	35	6	5	4	0	5	0	0	1	15	4								0									0		110	0	38	62	2	6	0	14.9	13.8	0	0
		0	-							0	-	0	0	0	0	0	0	2	2	2								0									0		80	1	40	79	2	6	0	14.1	12.6	0	0
		0	-							0	-	3	3	2.5	2	1	2	2	15.5	3								0									0		50	0	40	68	2	5	0	13	12.9	0	0
		0	-							0	-	0	0	1	1	0	0	2	4	2	0	0	0	0	0	0	1	1	0								0		165	1	158	78	3	9	0	12.3	10.2	0	0
		0	5	4	5	2	5	0	1	22	4	1.5	1.5	5	3	4	1	2	18	2								0									0		116	0	90	73	2	7	0	14.7	12.1	0	0
		0	5	5	-	5	5	5	5	30	6	4	4	2	0	1	0	3	14	4								0									0		80	1	29	64	2	5	0	14.6	13.9	0	0
		0	3	1	5	1	5	5	3	23	4	0	5	0	5	0	3	4.5	17.5	3								0									0		168	0	99	77	2	6	0	15.5	12.6	0	0
		0	-							0	-	1	5	0	5	0	0	4	15	5								0									0		70	0	72	72	3	8	0	13.2	12.3	0	0
		0	-							0	-	1	1	0	0	0	5	2	9	2								0									0		129	0	70	70	2	7	0	15.3	14.2	0	0
		0	3	5	5	4	4	3	2.5	26.5	5								0									0									0		50	0	43	74	2	6	0	14.2	13.6	0	0
		0	-							0									0									0									0		131	1	49	69	3	6	0	14.2	11.5	0	0
		0	-							0									0									0									0		142	1	90	75	2	5	0	15.4	13.2	0	0
		0	3	5	1	2	3	0	3	17	4								0									0									0		113	0	45	64	2	5	0	14.3	13.5	0	0
		0								0									0									0									0		122	1	42	82	2	6	0	12.8	9.9	0	0
		0								0									0									0									0		115	0	50	63	3	6	0	15.2	12.8	0	0
		0	5	5	5	5	4	0	3	27	6								0									0									0		126	0	74.92	78	2	6	0	14.1	12.1	0	0
		0								0									0									0									0		109	0	69	66	2		0	15.3	14.2	0	0
		0	5	5	5	0	5	4	2	26	5								0									0									0		102	0	43	66	2	6	0	17.4	14.6	0	0
		0	4	5	1	1	2	0	2	15	6								0		0	1	0	1	0	0	1	3	1								0		173	0	120	69	2	7	0	15.3	11.7	0	0
		0								0									0									0									0		89	0	50.18	69	2	6	0	13.3	11.7	0	0
		0	1	4	3	1	5	1	2	17	4								0									0									0		79	0	65	65	2	6	0	13	12.2	0	0
		0								0									0									0									0		122	0	66	74	2	6	0	12.8	10.9	0	0
		0								0									0									0									0		85	0	38	67	2	7	0	15	13.6	0	0
		0	5	5	5	5	5	5	4	34	6	1	3	0	1	0	0	3	8	3								0									0		132	0	60.8	63	3	7	0	14.5	13.2	0	0
		0	5	5	5	5	5	5	5	35	5	0	3	0	1	0	0	3	7	2	0	1	0	0	0	0	2	3	0								0		106	0	130	77	2	7	0	15.9	13	0	0
		0								0									0									0									0		125	0	41	78	2	6	0	14.4	13.2	0	0
		0	0	2	0	0	5	0	2	9	5	0	0	0	0	0	0	2	2	1	0	0	0	0	0	0	2	2	1								0		80	0	110	81	2	8	0	11.7	10.2	1	0
		0	1	1	0	1	1	0	1	5	2								0									0									0		81	0	53	65	2	6	0	15.5	14.1	0	0
		0								0									0									0									0		134	0	38	70	2	6	0	15.8	13.5	0	0
		0								0		1	2	0	3	0	0	2	8	2	0	1	0	0	0	0	1	2	0								0		170	0	100	65	3	7	0	15.9	12.7	0	0
		0								0		1	5	0	2	0	0	4	12	4	1	5	0	1	0	0	1.5	8.5	1								0		156	0	115	77	2	6	0	15	12.5	0	0
		0								0		0	4	1	2	0	0	4	11	4								0									0		107	0	46	73	3	8	0	13.5	10.3	0	0
		0								0									0									0									0		86	1	46	73	3	8	0	12.6	11.6	0	0
		0								0									0									0									0		127	0	54	77	2	6	0	11.7	11.8	0	0
		0								0									0									0									0		140	0	40	64	2	6	0	15.3	14.2	0	0
		0								0									0									0									0		145	0	65	72	2	6	0	16.5	14.9	0	0
		0								0									0									0									0		79	1	37	75	2	6	0	13	12.5	0	0
		0	3	5	5	3	4	3	2	25	5								0									0											124	0	70	62	2	6	0	14.5	12.8	0	0
		0								0									0									0									0		173	0	53	53	2	6	0	12.1	11.7	0	0
		0								0		1	2	0	0	0	0	1	4	0	0	1	0	0	0	0	0.5	1.5	0								0		121	0	100	72	2	7	0	12.1	11.6	0	0
		0	0	5	2	3	4	0	3	17	5								0									0									0		118	0	50	86	2			9.7	9.7	1	0
		0								0									0									0									0		167	0	70	70	2	6	0	15.2	13.2	0	0
		0	5	1	1	1	5	0	2	15	5	0	1	0	1	0	0	2	4	1	0	1	0	1	0	0	2.5	4.5	0.5								0		142	0	130	81	2	6	0	13	10	0	0
		0								0									0									0									0		182	0	250	71		11	0			1	0
		0								0		0	1	0	1	2	0	4	8	2								0									0		148	0	110	79	2		0	8.2	7.9	1	0
		0	4	4	1	5	5	0	1	20									0									0									0		128	0	63	61	2		0	16.7	15.4	0	0
		0								0									0									0									0		132	0	78	84	2	7	0	14.9	11.3	0	0
		0								0									0									0									0		127	0	68	70	2	6	0	15.2	13.4	0	0
		0								0		2	4	1	1	3	2	2	15	5	1	3	0	1	1	1	2	9	4								0			0	91	65	2	6	0			0	0
		0								0		3	2	0	1	0	0	1	7	2								0									0			0	54	55	2	6	0			0	0
		0								0									0									0									0			0	40	67	2	6	0			0	0
		0								0		0	1	0	1	0	0	5	7	6	0	2	0	1	0	0	3	6	2								0			0	38	81	2	7	0			0	0
		0								0		1	0	0	0	0	0	2	3									0									0		211	0	120	81	3	7	0	13.5	10.8	0	0
		0								0		0	1	0	1	0	0	1	3	2								0									0		100	1	140	66	2	6	0			0	0
		0								0									0									0									0		160	1	120	76	2	7	0	12.1	10.3	0	1
		0								0		2	4	1	4	1	1	2	15	5								0									0			0	41	70	2	6	0			0	0
		0								0		2	1	0	0	0	0	0.5	3.5	0	1	1	0	0	0	0	1.5	3.5	0								0			0	50	67	2	6	0			0	0
		0								0		5	5	0	2	1	1	4	18	4	3.5	5	0	2.5	0	0	3	14	3								0			0	55	62	2	6	0			0	0
		0								0		1	1	1	1	1	1	3	9	4								0									0			0	50	66	2	6	0			0	0
		0								0		0	4	0	0	4	0	4	12	2	0	3	0	0	0	0	3	6	1								0			0	30	87	2	6	0			0	0
		0								0		0	4	0	5	0	0	4	13	5								0									0			0	62	69	3	8	0			0	0
		0								0		2	2	2	1	1	1	2	11	4	0	0	0	0	0	0	0	0	0								0			0	95	59	3	7	0			0	0
		0								0		3	2	4	4	1	0	4	18	6	1	0	0	1	0	0	2	4	2								0		150	0	139	80			1	15	12.8	0	0
		0								0		0	1	0	0	0	1	2	4	0	0	1	0	0	1	0	2	4	2								0			0	90	81	6	10	0			0	0
		0								0		0	0	0	1	0	0	2	3	2	0	1	0	1	0	0	3	5	1								0			0	49	65	2	6	0			0	0
		0								0		1	3	1	2	0	0	2	9	5								0									0			0	70	70	2	6	0			0	0
		0								0		4	3	0	1	0	0	3	11	1	1	3	0	1	0	1	3	9	4								0			0	55	62	2	6	0			0	0
		0								0		0	3	0	1	0	0	3	7	4	0	2	0	1	0	0	2	5	2.5								0			0	75	73	2	6	0			0	0
		0								0		1	1	1	1	5	0	4	13	3								0									0			0	40	78	2	6	0			0	0
		0								0									0									0									0			0	60	74	2	8	0			0	0
		0								0									0									0									0			0	72	69	2	6	0			0	0
		0								0		0	5	0	4	0	1	3	13									0									0		142	0	108	77	6		0			1	0
		0	0	3	1	1	3	2	3	13	6	0	1	0	1	0	0	1	3	0								0									0		189	1	140	75	2	6	0	11.6	10.3	0	0
		0								0		5	1	0	0	0	0	2	8	2	1	1	0	0	0	0	2	4	1								0			0	54	70	2	6	0			0	0
		0								0		2	2	0	1	0	0	3	8	4	0	1	0	1	0	0	2	4	4	0	0	0	0	0	0	1	1	0		0	30	63	2	6	0			0	0
		0								0		0	1	1	0	1	0	1	4	2	0	1	0	0	0	0	1	2	2								0			0	38	59	3	7	0			0	0
		0								0		0	1	0	1	0	0	0	2	2								0									0			0	68	67	2	6	0			0	0
		0								0		0	0	0	0	0	0	1.5	1.5	0	0	0	0	0	0	0	2	2	0								0		115	1	130	68	2	6	0			0	0
		0								0		1	2	0	0	1	1	3	8	2	1	2	1	1	1	1	3	10	3								0		181	1	143	78	2	8	0		9.9	0	0
		0								0		0	2	0	0	0	0	3	5	4	0	0	0	0	0	0	2.5	2.5	0								0			0	74	72	2	6	0			0	0
		0								0		0	0	0	0	0	0	2	2	2	1	1	0	0	0	0	2	4	2								0			0	40	78	3	7	0			0	0
		0										1	4	1	1	3	1	2	3		1	5	1	2	1	2	1		3											0	53
		0								0		0	0	0	0	0	0	0	0	1	0	0	0	0	0	0	0	0	0								0			0	66	74			0			0	0
		0								0		1	2	0	0	0	0	3	6	2								0									0			0	30	62			0			0	0
		0								0									0									0									0			0	74	67			0			0	0
		0	1	2	3	2	4	4	3	19	4	0	0	0	0	0	0	1	1	4								0									0		192	1	120	69	2	7	0			0	0
		0	2	3	3	5	3	0	0		5	2	2	0	1	0	0	3		1										2	2	1	0	0	1	1		2	154	0	89	81	2	6	0	12.1	12	0	0
		0	-							0		0	1	2	0	5	0	1	9	4	3	2	2	1	2	3	3	16	4	3	3	2	1	1	2	2	14	3	171	1	166	81	2	6	0			0	0
		0	-							0		2	2	0	2	1	0	2	9	2	1	1	0	1	1	0	1	5	2	1	1	0	1	1	0	1	5	2	157	1	130	67	2	8	0			1	0
		0								0									0									0									0			0	87	76			0			0	0
		0	-							0		3	3	2	3	2	3	3	19	5	0	2	2	1	1	0	2	8	4	0	1	2	1	2	1	2	9	3	197	0	64	78	2	6	0			0	0
		0	5	4	4	5	5	2	2	27	6								0									0									0		184	0	59	68	2	6	0			0	0
		0	2	4	2	3	5	5	2	23	4	1	1	0	1	0	0	2	5	2	0	3	0	3	0	0	1	7	1.5								0		112	0	60	75	2	6	0			0	0
		0	-							0		3	5	0	3	0	0	3	14	2	3	3	0	2	0	0	3	11	2								0		139	1	100	71	2	7	0	13.8	13.3	0	0
		0	2	3	3	2	0	3	3	16		0	2	0	2	0	0	2	6	1	0	1	0	0	0	0	1.5	2.5	1								0		240	0	102	65	2	6	0	13	11.2	0	0
		0	3	5	5	3	5	3	2	26	6	0	2	0	2	0	0	2	6	4	0	4	0	3	1	1	2	11	6								0		135	0	72	59			0			0	0
		0								0									0		1	2	1	1	0	0	2	7	5	1	2	1	2	0	0	3	9	6	129	1	126	78	2	7	0	12.5	10.7	0	0
		0	5	4	5	5	5	4	4	32	5	2	1	0	4	0	0	2	9	4	0	0	0	1	0	0	1	2	1								0		176	1	85	70	2	6	0	15	13.7	0	0
		0	4	5	4	5	5	5	5	33	6	1	3	0	1	1	0	4	10	2	1	1	0	0	0	0	3	5	1								0		160	0	90	74	3	9	0	10.2	9.4	0	0
		0	1	3	1	4	2	0	0	11	5	0	0	0	1	0	0	1	2	1	0	0	0	1	0	0	1	2	1								0		184	0	113	76	2	6	0	14.4	12.5	0	0
		0	2	3	3	1	5	4	1	19	5	0	0	0	5	0	0	2	7	5	0	3	0	0	0	0	1.5	4.5	2								0		136	0	72	69	2	6	0	13.4	12.3	0	0
		0								0											0	3	0	5	0	0	5	13	6								0		150	0	55	67	2	7	0	15	12.5	0	0
		0	3	2	2	1	3	2	2	15	3	3	5	2	5	0	0	5	20	5								0									0		101	0	39	79	7	11	0	12.8	11.7	0	1
		0	3	2	2	1	3	2	2	15	3	2	3	0	1	0	1	1	8	4	1	1	0	0	0	0	1	3	1									1	160	0	120	78	3	8	0	12.5	12	0	0
		0								0		1	2	0	4	0	0	4	11	5								0									0		193	1	70	59	2	6	0	12.4	12.3	0	0
		0								0		1	5	2	1	1	1	3	14	5	0	5	2	2	0	3	2	14	6								0		150	0	96.75	62	4	11	1	14.2	9.9	0	0
		0								0									0									0									0			0	85	83			0			0	0
		0	5	5	5	4	5	5	3	32	5	0	1	1	1	0	1	3	7	4								0									0		120	0	60	72	2	7	0	13.8	12.9	0	0
		0	5	5	4	5	5	5	3	32	6	4	5	0	5	1	1	2	18	5	1	3	1	2	1	1	1	10	2								0		137	0	98	69	2	6	0	14.4	11.4	0	0
		0								0									0		0	1	0	0	0	0	1	0	2								0		174	0	78	66		6	0			0	0
		0	1	4	5	1	4	3	5	23	5								0		0	3	0	1	0	0	3	7	4										104	0	50	67	2	6	0	13.7	12.7	0	0
		0								0		0	2	0	5	0	0	2	9	3								0		1	2	0	0	0	0	2	5	2		0	100	78			0			0	0
		0								0																		0									0			0	44	82			0			0	0
		0	4	5	5	4	5	5	2	30	5	1	2	1	2	1	1	1	9	4	1	5	0	1	0	1	2	10		1	5	0	0	1	1	1	9	9	195	0	103	77	2	6		18.2	15.7	0	0
		0	3	3	1	3	4	0	3	17	5								0									0									0		121	0	78	78	2	7	0	15.2	13.6	0	0
		0	3	4	5	4	5	1	5	27	6	1	3	0	4	0	0	3	11	3								0									0		112	0	60	80	2	6	0	13.1	12.6	0	0
		0	4	4	3	1	3	3	3	21	5	4	4	0	3	0	1	2	14	5	0	1	0	2	0	0	2	5	2								0		130	0	59	65	2	6	0			0	0
		0								0		3	5	1	3	1	1	3	17	3	0	1	0	2	0	0	2	5									0		203	0	101	68	2	5	0	10.7	9.6	0	0
		0								0		0	3	0	2	0	0	2	7	2	0	2	0	1	0	1	1	5	2								0		225	0	96	70	3	6	0	14.3	12.3	0	0
		0								0		1	3	0	0	0	0	1	5	1	0	0	0	0	0	0	1	1	0								0		230	0	83	68	2	7	0	12.5	11.8	0	0
		0								0		4	5	0	1	1	1	4	16	5								0									0		135	0	88	80	2	6	0	13	12.9	0	0
		0	1	5	5	3	5	5	3	27	5	3	5	5	5	2	5	3	28	6	4	5	3	3	4	4	2	25	5								0		184	0	104	78	2	6	0	14.2	9.4	0	0
		0								0									0		0	0	0	1	0	0	0	1	2	0	0	0	0	0	0	0	0	0	115	0	48	77	2	7	0	12.6	10.7	0	0
		0								0		0	2	0	4	3	0	3	12	4	0	1	0	1	0	0	1	3	0.5								0		158	0	75	67	2	6	0	14.1	12.3	0	0
		0								0		0	2	0	1	0	0	2	5	2	0	1	0	1	0	0	1	3	1								0		85	0	42	79	2	6	0	15.3	13.6	0	0
		0								0		1	1	0	2	0	0	2	6	2	0	0	0	1	0	0	2	3	1	0	1	0	0	0	0	1	2	1	91	1	55	68	2	6	0	11.4	11.6	0	0
		0								0		0	3	0	0	0	0	4	7	2	0	0	0	1	0	0	2	3	6								0		231	1	60	82	3	7	0	12.1	10.7	0	0
		0	2	5	5	3	5	5	5	30	6	0	1	0	1	0	0	2	4	2	0	0	0	0	0	0	2	2	1								0		170	0	45	74	2	7	0	13.1	11.9	0	0
		0								0		1	1	0	1	0	0	4	7	4								0									0		201	0	87	65	2	6	0	14	2.4	0	0
		0	4	4	4	3	3	3	5	26	5	0	0	0	0	0	0	3	3	1	0	0	0	0	0	0	4	4	0								0		210	0	100	60	2	6	0	12.6	10.5	0	0
		0								0									0									0									0		188	0	85	68	2	6	0	11.9	10	0	0
		0								0		0	0	0	5	0	0	1	6	1	0	1	0	2	0	0	1	4	2								0		88	0	67	71	3	7	0	15.2	13.2	0	0
		0								0		1	0	0	0	0	1	0	2	2	0	0	0	0	0	1	0	1	1								0		122	1	120	80	2	7	0	10.2	9.7	0	0
		0								0		0	1	0	0	0	0	1	2	0								0									0		146	0	82	69	2	7	0	12.1	11.1	1	0
		0								0		0	1	0	0	0	0	1	2	0								0									0		209	1	87	69	3		0	14.9	11.5	0	0
		0	3	1	5	1	5	0	3	18	6	0	0	1	2	1	1	2	7		0	1	0	1	1	1	1	5	1								0		203	0	76	80	2	9	0	14.9	13.9	0	0
		0								0		1	3	0	1	1	1	2	9	3	0	1	0	1	0	0	1	3	2								0		189	0	80	72	2	6	0	13.6	11.1	0	0
		0	3	5	3	2	5	4	4	26	6	0	3	0	2	0	0	2	7	1								0									0		90	0	45	78	2	6	0	14.2	13.3	0	0
		0	5	5	5	5	5	0	4	29	5	0	1	1	2	0	0	2	6	2	1	1	0	1	0	0	3	6	2								0		128	0	45	69	2	6	0	13.7	12.4	0	0
		0								0		0	4	0	0	0	0	3	7	0	0	1	0	2	0	0	3	6	0								0		200	0	100	75	3	7	0	12.6	10.2	0	0
		0								0		1	0	0	0	0	0	2	3	2	0	1	0	0	0	0	1	2	1								0		132	0	63	79	2	6	0	13.9	12.8	1	0
		0	5	3	5	0	5	5	3	26	3	1	2	1	1	1	1	4	11	2								0									0		99	0	30	74	2	6	1	15	12.7	0	0
		0								0		0	1	0	0	0	0	3	4	3	0	0	0	0	0	0	2.5	2.5	2								0		210	0	107	88	2	7	0	13	10.2	0	0
		0	4	5	4	1	4	5	2	25	5	1	4	0	2	1	1	2	11	2								0									0		83	0	42	75	2	6	0	15.5	14.1	0	0
		0								0		0	0	0	1	0	0	3	4	2	0	0	0	1	0	0	1	2	0	0	0	0	1	0	0	1	2	1	204	0	150	67	3	7	0	10.2	7.9	0	0
		0								0		0	0	1	0	0	0	1	2	1								0									0		200	0	55	78	3	6	0	10.9	10.1	0	0
		0	5	5	5	3	5	5	2	30	2	0	4	0	3	0	0	1	8	2	0	2	0	1.5	0	0	1	4.5	0								0		129	0	93	71	2	6	0	12.9	10.6	0	0
		0								0		3	1	3	-	-	-	-	7	-								0									0		149	1	65	68	2	6	0	16.4	15.5	0	0
		0								0		5	4	5	5	4.5	3	4	30.5	5	2	1	5	1	5	3	2	19	2								0		211	0	102	87	3	9	0	13.8	10.6	0	0
		0	5	2	5	3	5	4	0	24	5	5	3	1	3	1	0	1	14	2.5	0	1	0	1	0	0	1	3	1								0		147	0	110	82	2	6	0	13.4	11.8	0	0
		0	2	4	0	3	5	0	3	17	5	0	1	0	0	0	0	0	1									0									0		122	0	49	73	2	6	0	13.7	13.2	0	0
		0								0		0	0	0	0	0	0	0	0	0	0	0	0	0	0	0	0	0	0								0		182	1	120	84	3	6	0	12	10	0	0
		0	3	4	5	3	4	0	2	21	5								0									0									0		154	0	65	73	2	6	0	14.5	11.9	0	0
		0	3	5	5	2	5	3	0	23	5	3	5	5	2	1	0	3	19	4	5	5	1	5	1	0	2	19									0		104	0	67	56	2	6	0	13.8	13.3	0	0
		0	5	1	5	1	2	0	0	14	3								0									0									0		119	0	50	60	2	6	0	16.2	15.3	0	0
		0	0	5	5	3	5	0	4	22	5								0									0									0		128	0	58	69	2	6	1	13.9	12.7	0	0
		0								0									0									0									0		235	1	117	83	2	6	0	13	11.8	0	0
		0	0	2	1	0	1	3	1	8	2	1	2	0	0	1	3	1	8	2	0	1.5	0	2	0	0	1	4.5	1.5								0		167	0	96	74	4	7	0	14.6	12.6	0	0
		0	1	2	1	2	2	1	0	9	4								0									0									0		183	0	108	66	2	6	0	12.9	11.1	0	0
		0								0		0	0	0	0	1	0	3	4	1								0									0		142	1	50	77	2	6	0	9	8.1	0	0
		0								0		2	3	1	1	2	2	3	14	6								0									0		90	1	30	72	2	10	1	13.6	12	0	0
		0								0		0	4		1	2	5	5	17	6								0									0		277	1	130	82	5	9	0	10.9	8.6	0	0
		0								0		5	4	2	3	3	4	4	25	4	3	4	2	5	4	3	3	24	4								0		154	0	77	71	2	7	0	15.6	13.6	0	0
		0								0		0	0	0	0	0	0	4	4	2	0	1	0	0	0	0	3	4	1								0		80	1	50	82	2	6	0	12.3	10.1	0	0
		0								0		2	4	3	4	3	3	4	23	2	0	1	0	1	0	0	1	3	1								0		201	1	84	70	3	7	0	14.1	10.4	0	0
		0	1	2	5	0	5	2	2	17	3	0	2	0	1	0	0	3	6	4								0									0		152	0	117	72	2	6	0	15.9	15	0	0
		0								0									0									0									0		116	1	51	84	2	9	1	11.7	11.2	0	0
		0								0		1	2	1	1	0	1	2	8	4								0									0		191	0	140	70	2	7	0	16	14.3	0	0
		0								0									0		0	0	0	1	0	0	1	2	1								0		130	1	150	65	2	6	0	11.1	10.5	0	0
		0								0									0									0									0		160	1	120	70	2	8	0	10.9	10.8	1	0
		0								0									0									0									0		72	0	37	62	2	7	0	15.5	14.8	0	0
		0								0		1	5	5	1	1	3	3	19	6	1	5	0	4	0	1	2	13	5								0		150	1	44	71	2	6	0	15.8	13	0	0
		0								0									0											3	1	2	1	2	3	1	13	2	191	0	112	72	3	8	0	15.4	12.2	0	0
		0	5	4	3	5	5	2	4	28	6								0		3	3	0	1	0	0	1	8	3								0		167	0	55	56	2	6	0	14.6	12.6	0	0
		0	4	4	4	3	5	4	4	28	5	1	1	1	1	1	1	3	9	2								0									0		139	0	70	65	3	7	0	14.4	13.4	0	0
		0								0		0	0	0	0	0	0	2	2		0	0	0	0	0	0	1	1	1								0		174	1	83	78	4	9	0	9.6	7.7	0	0
		0								0									0									0									0		148	1	117	62	2	6	0	13.2	12.1	0	0
		0	5	5	5	1	5	5	1	27	5	0	1	0	1	0	0	0	2	1								0									0		127	0	74	65	2	6	0	15.6	13.6	0	0
		0	1	2	3	1	3	1	1	12	4	0	2	0	1	0	0	2	5	2	0	2	0	1	0	0	2	5	2								0		135	0	68	69	2	5	0	13.8	13	0	0
		0	3	4	5	1	5	5	2	25	5	2	1	0	0	0	0	2	5	1	1	1	0	0	0	1	2	5	0								0		145	0	53	72	2	6	0	13.5	12.9	0	0
		0	3	5	5	0	5	5	1	24	6	2	3	2	2	0	1	1	11	6	1	0	0	1	0	0	1	3	2								0		101	0	74	61	2	6	0	14.6	13.7	0	0
		0	1	5	5	3	5	5	1	25	5	3	5	0	1	0	0	1	10	2	0	2	4	0	0	0	0	6	2								0		148	0	66	62	2	6	0	16.6	14	0	0
		0	3	0	4	0	3	3	4	17	-	-							0									0									0		87	1	-	70	2	27	1	9	8	0	0
		0	0	2	5	1	5	0	2	15	5	0	0	0	0	0	0	2	2	0	0	0	0	0	0	0	2	2	0								0		284	0	79	83	3	6	0	13.9	11.3	0	0
		0	5	5	5	5	5	5	5	35	6	1	1	0	5	0	0	2	9	3	1	1	0	5	0	0	2	9	3								0		120	0	65	57	2	5	0	13.2	12.3	0	0
		0	4	3	2	1	2	2	3	17	4	1	1	0	0	1	1	2	6	1																	0		180	0	117	68	2	5	0	12.6	10.3	0	0
		0								0		1	3	0	0	0	0	4	8	3	1	2	0	1	0	0	3	7	2								0		16	0	91	80	2	7	0	15.3	13.5	0	0
		0	3	3	3	1	5	0	4	19	5	2	3	1	4	0	0	2	12	4	0	2	0	1	0	0	2	5	2								0		108	0	55	73	2	5	0	14.4	13.3	0	0
		0	2	2	3	2	4	4	2	19	4	1	5	5	5	2	0	2	20	2	0	1	1	1	2	0	1	6	2								0		179	0	44	68	4	7	0	13.1	11.8	0	0
		0	5	5	5	5	5		3	4	6	0	0	0	0	0	0	1	1	0	0	1	0	0	0	0	2	3	2								0		66	0	100	67	2	6	0	16.2	14.4	0	0
		0	-							0									0									0									0		110	1		92	2	6	0	12.1	10.3	0	0
		0	-							0		1	3	0	2	2	0	3	11	2	1	3	0	1	2	0	2	9	2								0		106	1	90	68	2	6	0	10	9.2	0	0
		0	-							0		1	2	0	1	1	0	2	7	2								0									0		147	0	40	67	2	7	0	17.7	15.2	0	0
		0	3	5	5	5	4	1	4	27	6	0	2	1	1	1	0	3	8	2	1	3	1	2	1	1	4	13	2								0		84	0	30	77	2	6	0	12.6	12.3	0	0
		0	-							0									0		2	2	0	1	1	1	1	8	2	0	1	0	0	0	0	1	2	1	129	0	102	80	2	6	0	15	13.2	0	0
		0	-							0		0	1	0	0	0	0	3	4	1								0									0		150	0	78	78	2	6	0	15.5	13.6	0	0
		0	-							0		0	0	0	0	0	0	5	5	1								0									0		92	1		79	2	7	0	12.6	11.4	0	0
		0	－							0		2	4	1	1	0	1	2	11	2	1	1	1	1	0	0	3	7	2	0	1	0	1	0	1	2	5	1	88	1	90	68	2	6	0	15	14.2	0	0
		0	－							0		1	1	0	0	0	0	2	4	4	0	1	0	0	0	0	3	4	2								0		96	1	40	66	3	7	0	13.1	12	0	0
		0	5	5	3	5	5	4	5	32	5	0	1	1	0	0	1	0	2	1								0									0		198	0	81	72	2	6	0	11.3	9.3	1	0
		0	-							0		－							0									0									0		114	1	25	86	2	26	1	12.6	12.7	0	0
		0	3	4	0	5	5	0	5	22	6	0	0	0	0	0	0	2	2	0	0	0	0	0	0	0	0	0	0								0		157	0	53	75	2	6	0	12.5	12.6	0	0
		0	1	2	0	0	0	2	4	9	4	1	5	1	3	1	1	3	15	5								0									0		150	0	89	71	2	7	0	13.9	12.4	0	0
		0	-							0		1	5	1	3	1	1	4	16	4	0	5	0	2	0	0	4	11	2								0		163	1	120	70	6	10	0	14.5	8.2	0	0
		0	-							0		－							0									0									0		87	1	27	84	2	10	0			0	0
		0	－							0		0	3	0	2	0	0	2	7	1	0	0	0	0	0	0	1	1	1								0		144	1	113	72	2	6	0	12.6	10.6	0	0
		0	1	1	1	1	1	1	3	9	3								0									0									0		150	0	67	84	2	6	0	13.7	12.2	0	0
		0	5	5	5	0	5	0	5	25	-								0									0									0		252	1	120	86	10	32	0	11.3	9	0	0
		0	3	3	4	5	4	2	3	24	5	1	0	1	0	0	0	1	3	0	2	1	0	1	0	0	2	6	2								0		195	0	170	72	2	6	0	13.9	9.5	1	0
		0	-							0		0	0	0	0	0	0	2	2	2								0									0		263	1	100	83	2	5	0	12.1	10.2	0	0
		0	-							0		4	4	0	5	0	0	2	15	4								0									0		147	0	66	77	2	6	0	14	12	0	0
		0	0	2	5	5	5	5	3	25	6	0	0	0	0	0	0	0	0	0	0	0	0	0	0	0	1	1	2								0		149	0	68	69	2	6	0	15.4	14.4	0	0
		0	-							0		0	3	0	0	0	0	5	8	4	0	0	0	0	0	0	3	3	3	0	0	0	0	0	0	0	0	2	77	1	78	79	2	6	0	14.3	14.7	0	0
		0	-							0		0	2	0	0	1	0	3	6	1								0									0		229	1	46	77	2	6	0	12.1	11.9	0	0
		0	2	5	3	3	4	1	1	19	4	1	2	1	1	0	0	2	7	4	1	2	1	1	1	0	1	7	2								0		140	0	78	69	2	6	0	13.3	11.8	0	0
		0								25	6	0	0	0	4	0	0	1	5	2	0	4	0	3	0	0	1	8	5								0		106	0	50	72	2	6	0	14.5	13	0	0
		0	4	5	4	4	5	4	4.5	30.5	5	3	2	0	1	1	0	2	9	1								0									0		148	0	80	70	2	6	0	16.2	14.3	0	0
		0	－							0		-							0									0									0		55	1		78	2	15	1	9.6	9	0	0
		0	5	4	5	4	5	5	5	33	6	1	1	0	1	0	0	1	4	2	3	2	2	2	2	0	2	13	2								0		225	0	93	63	3	7	0	13.6	11.7	0	0
		0	-									5	2	0	2	1	0	2.5	12.5	1	1	0	0	0	0	1	1.5	3.5	1										231	1	116	83	2	5	0	13.5	10.9	0	0
		0	-							0									0		1	0	1	0	0	2	0	4	3								0		150	1	90	76	4	6	0	13.7	12.3	0	0
		0	0	1	0	0	1	0	1	3	2	0	1	0	1	1	0	1	4	3								0		0	1	0	1	1	0	2	5	2	101	0	42	66	2	6	0	15.5	14.5	0	0
		0	4	4	4	4	4	4	4	28	1	1	1	0	3	1	0	1	7	3								0									0		89	0	69	55	2	6	0	14.1	13.5	0	0
		0	0	1	0	0	1	1	1	4	1	2	3	1	1	3	2	3	15	4								0									0		120	0	93	71	2	9	0	14.4	13.7	1	0
		0	4	4	5	4	4	4	3	28	6	5	5	5	4	4	4	3	30	6	3	5	3	1	4	5	1.5	22.5	5								0		147	0	73	76	2	7	0	13.4	12.5	0	0
		0	5	5	5	1	5	5	3	29	6	1	2	4	3	4	3	4	21	3										0	1	1	0	1	1	2		2	115	1	76	82	2	12	0	15	12.8	0	0
		0	-							0											0	0	0	0	0	0	2		2											1	48	82	2	8	0	11.7	10	0	0
		0	5	4	4	2	5	4	2	26	6	2	3	2	3	0	0	3		6	1	3	0	1	0	0	1		4										75	0	120	70	2	6	0	14.3	13.8	0	0
		0	-							0		1	1	2	1	1	2	3		1																			130	1	110	66	2	11	0	17.4	14.3	0	0
		0	-							0		0	2	3	3	3	0	3		3																			153	1	45	81			0			0	0
		0	4	5	4	1	5	3	2	24	6	1	4	1	1	0	1	2		3	0	4	0	0	0	0	2		0										135	1	91	69	2	5	0	14.4	13.2	1	0
		0	3	2	3	2	4	1	2	17	4	0	2	0	5	0	0	2.5		5	1	1	0	1	0	0	1		0										160	0	61	74	2	6	0	15.6	14	0	0
		0	1	1	0	0	0	0	1	3	3	0	0	0	0	0	0	1		0																			175	1	78	87	2	6	0	13.9	11.3	0	0
		0	1	1	4	3	4	2	3	18	4	0	0	0	0	2	0	3		3	0	0	0	0	1	0	3	0.3	3										100	0	33	77	24	6		12.9	11.4		0
		0	5	4	3	5	5	5	1	28	6	2	0	0	5	0	0	2		5																			173	0	95	63	2	6		14.8	12.4
		0	-							0		5	5	0	0	0	0	2		4																			137	1	80	77	2	6		13.2	12.1		0
		0	-							0		2	3	1	1	3	1	3		3	1	1	0	0	1	0	3		2										93	1	80	79	2	6		11.7	11.8		0
		0	5	5	5	1	5	5	4	30	6	0	0	0	0	0	0	0		0																			199	0	97	81	2	6		15.3	13.4		0
		0	4	4	4	5	5	0	2	24	6	1	5	0	5	0	1	1		2	0	5	0	4	0	0	0.5		4										150	0	92	64	2	6		14.1	13.3
		0	-									1	3	4	3	1	0	2		3																			220	1	112	81	2	6		13.8	12.7		0
		0	-																																				153	1	60	86	2	10	1	16.4	14.4		0
		0	1	1	3	0	2	3	2		3	0	0	0	0	0	1	2		3																			140	1	180	71	2	6		13.9	12		0
		0	3	5	5	3	5	3	3		5	4	5	4	5	5	3	4		4																			115	0	35	67	2	6	0	15.1	14.2		0
		0	-									1	1	0	1	0	0	1		0																			177	1	90	67	2	6		14.9	13.4		0
		0	-									0	0	0	0	0	0	2		2																			92	0	52	81	2	5	1	15.4	13.8		0
		TUVP
			IPSSa0	IPSSb0	IPSSc0	IPSSd0	IPSSe0	IPSSf0	IPSSg0	IPSStotal0	QOL0	IPSSa1	IPSSb1	IPSSc1	IPSSd1	IPSSe1	IPSSf1	IPSSg1	IPSStotal1	QOL1	IPSSa3	IPSSb3	IPSSc3	IPSSd3	IPSSe3	IPSSf3	IPSSg3	IPSStotal3	QOL3	IPSSa6	IPSSb6	IPSSc6	IPSSd6	IPSSe6	IPSSf6	IPSSg6	IPSStotal6	QOL6	Only TUVP duration (min) FOR F	術前尿閉	P. vol.	age	catheter	hospital stay	urinary retension	Hb0	Hb1POD	fever	capsule injury
		1	5	5	5	5	5	4	5		6												x	x	x	x	x												156	1	76.8	82	3	10	1	12	12.3	1	0
		1	5	5	5	5	5	5	5		5	0	0	0	0	2	0	2		0	0	2	0	1	0	0	2		2	2	1	2	1	0	0	2		2	95	1	64	82	2	6	0	10.1	9.4	0	0
		1	4	2	4	5	5	3	3		6										1	4	3	4	2	0	3		5	1	1	2	2	2	1	1		4	80	1	46	70	5	7	0	13.7	13.5	1	0
		1	3	3	1	4	4	2	2		6	1	2	1	4	3	1	2		4	0	1	0	1	1	0	1		1										145		161	65	2	8	0	12.4	12.2	1	0
		1	2	5	5	2	5	3	4		5	0	4	5	0	2	0	4		5	1	1	1	0	0	0	1		1	0	1	0	0	0	0	1		1	105		70	68	2	6	0	15.2	14.2	1	0
		1	1	2	1	1	1	0	2		4	4	5	2	4	3	2	4		5	1	1	1	1	1	1	1		3	1	1	0	0	1	0	1			140		176	71	3	7	0	15	15.1	0	0
		1	0	0	0	0	0	0	1		5	0	0	0	0	1	0	1		2																			123	1	73	88	2	7	0	10.3	9.7	1	0
		1																																					95			91							0
		1																																					140		110	81	5	14	0	12.5	12.7	0	0
		1	2	5	4	0	5	0	4		5	0	2	0	0	0	0	4		1	1	2	0	0	0	0	4		2	1	1	0	0	0	0	4		1	160		240	87	6	11	0	8.5	9.4	1	0
		1																																					81		84.5	78	2	9	0	13	13.2	0	0
		1	5	5	4	5	4	5	4		6	0	5	0	4	1	0	5		6	0	4	0	3	2	0	2		5	0	2	0	0	0	0	1		1	109	1	81.5	61	4	7	0	14.4	13.7	1	0
		1	5	5	5	5	5	5	3		6	2	1	1	1	2	2	2		4	3	3	5	2	5	4	3		5										121	1	92	84	2	6	0	12.7	12.6	0	0
		1	2	3	4	2	5	4	3		6	0	1	0	4	1	0	3		1	0	1	1	1	1	0	3		1	0	0	0	0	0	0	1		1	150	1	183	76	4	7	0	13.6	12.9	1	0
		1																																								83							0
		1	3	1	0	3	2	2			5																												88	1	70	87	2	7	0	11.9	11.7	1	0
		1																																					108		160	64	7	11	0	15.4	12.8	0	0
		1	0	2	3	0	2	3	2		4	1	0	1	0	0	0	2		2	0	1	1	0	0	1	2		2	1	1	1	0	0	0	2		2	140		102	82	2	4	0	14.6	15.5	0	0
		1	5	5	5	5	5	5	5		6	5	5	5	5	5	4	5		6	5	5	5	5	5	5	4		6	5	5	5	5	5	5	4		6	35		96.5	78	2	5	0	12.2	13.7	0	0
		1	2	2	3	2	3	3	1		6	0	0	0	0	0	0	1		0	0	1	0	0	1	0	1		1	0	1	0	0	0	0	0		0	164	1	120	72	3	7	0	13.6	13.7	1	0
		1																																					122	1	85	80	6	9	1	15.2	13.5	0	0
		1	2	5	0	5	5	3	5		6	0	5	5	4	0	0	5		6	0	2	1	0	0	0	4		2	0	0	0	0	0	0	3		2	137		100	71	3	5	0	14.1	14.2	0	0
		1	2	2	1	0	1	0	2		4	2	5	3	2	2	2	5		4	1	1	1	0	1	0	1		1	0	0	0	0	0	0	0		1	158		135	74	3	5	0	14.1	13.7	0	0
		1										3	5	3	5	2	0	2		6	2	2	2	2	2	1	2		4	2	1	2	1	2	1	0		3	59	1	97.9	77	2	3	0	15	14.8	0	0
		1										1	1	0	0	1	0	3		3	1	1	0	0	1	0	2		2	1	1	0	1	2	0	2		2	101		61.39	75	2	4	0	15.1	15.1	1	0
		1	5	5	5	5	4	4	5		6																												130		95	78	4	15	0	12.3	12.5	0	0
		1	5	5	0	4	0	0	2		4	1	5	1	3	1	0	5		4	1	5	0	6	0	0	2		5	0	5	0	3	0	0	2		5	114		100	82	3	10	0	15.5	14.9	0	0
		1	2	3	4	5	5	3	2		6										0	2	1	2	2	0	1		3	1	2	2	2	2	0	1		3	125		94	58	3	5	0	13.7	13.5	1	0
		1	0	4	0	4	2	0	3		6	1	5	5	5	4	0	4		6	0	1	0	0	1	0	1		1	0	1	0	0	0	0	1		0	126		171	78	5	9	0	12.4	12.4	0	0
		1	2	2	3	2	2	3	1		4	2	0	1	4	1	1	2		5	0	0	0	1	0	0	0		1	0	0	0	0	0	0	1		0	179	1	135.1	75	2	4	0	15.9	14.2	0	0
		1	4	3	3	5	5	2	2		6																												121		112	78	4	8	1	12.9	10.9	0	0
		1	0	1	0	0	0	0	1		3	0	0	0	0	0	0	1		2	0	1	0	0	0	0	1		1	1	1	1	1	0	0	2		2	124		142	81	4	8	0	14.6	14.5	0	0
		1	5	5	5	5	5	5	5		6	0	0	0	0	0	0	2		0	0	0	0	0	0	0	1		0	0	0	0	0	0	0	2		1	128	1	142	72	4	8	0	11.9	10.4	1	0
		1																																								74							0
		1	5	4	3	3	5	1	3		5	5	5	0	5	3	1	5		6	3	5	5	4	4	2	4		6	1	1	2	0	3	0	1		1	105		82	77	4	7	0	13.1	12.5	0	0
		1	0	5	2	4	5	0	0		6	0	3	0	2	0	0	1		2	0	2	0	1	0	0	1		1	0	0	0	0	0	0	0		0	110		90	66	2	5	0	14.8	13.8	0	0
		1	3	4	3	4	4	2	4		6	3	3	2	3	1	0	4		6	0	1	1	1	1	0	3		4	0	1	1	0	1	0	3		6	123		120	81	3	8	0	13.9	14	0	0
		1										0	5	0	5	0	0	3		2	0	5	2	5	0	0	3		6	1	2	1	1	0	0	2		3	169	1	200	79	3	10	0	12	11.6	0	0
		1	1	1	0	0	1	0	1		4																												119	1	110	83		6	1	13.4	13.7	0	0
		1																																					120	1		74							0
		1	1	0	2	0	1	1	1		2	0	1	0	0	0	0	1		0	0	0	0	0	0	0	1		1	0	0	0	0	0	0	1		1	108	1	129	70	2	6	0	10.9	11.6	0	0
		1	5	2	5	5	5	1	1		4	3	3	1	5	3	0	2		4	0	0	0	1	1	0	0		2	2	0	0	1	3	1	0		1	119		115	63	4	8	0	14.3	13.4	0	0
		1										1	3	1	1	1	1	3		2																			76	1	33.8	90	4	7	0	11.9	12.8	0	0
		1	1	5	1	4	4	1	1		5	1	3	0	4	0	0	2		2	0	4	0	5	0	0	1		2	0	2	0	1	0	0	1		0	103		101	83	4	7	0	11.7	11.1	0	0
		1	0	5	4	3	2	1	3		5																												35		61.4	77	2	6	0	8.1	9.1	1	0
		1	3	3	3		4	0	3		6	0	2	0	0	1	0	2		0	0	1	0	1	1	0	2		2	0	1	0	0	0	0	1		1	140	1	122	76	3	5	0	12.7	11.9	0	0
		1	2	4	5	4	4	4	3		4	0	1	1	2	2	0	2		2	1	3	4	5	4	0	3		5	0	3	2	4	3	1	2		5	113		121	78	4	6	0	13.7	14.5	0	0
		1	2	2	1	3	4	2	3		4	3	4	4	4	5	2	3		5	1	3	3	4	4	1	3		4	0	2	0	0	1	0	2		1	97		65	85	2	5	0	13.4	13.8	0	0
		1	5	5	5	5	5	5	5		6	2	5	2	2	4	2	2		3	1	2	2	0	1	1	1		2	0	1	0	0	0	0	1		2	113	1	67.9	74	2	8	0	15.6	15.1	0	0
		1	1	2	2	1	5	0	3		4	2	3	4	1	4	1	3		4	0	0	0	0	1	0	1		1	0	0	0	0	1	0	0		1	76		53	77	2	4	0	13.9	13.8	0	0
		1																																					125		140.9	77							0
		1	4	4	2	1	4	0	5		4	1	3	1	1	0	0	3		2	0	1	0	0	0	0	2		1										91	1	45	74	2	4	0	13.9	12.5	0	0
		1	5	3	0	1	1	1	1		3	0	1	0	0	0	0	1		3	1	1	0	0	0	0	1		3	4	0	1	0	1	0	1		3	90	1	80	84	4	7	0	11.4	11.3	0	0
		1	0	1	1	1	5	1	1		6										0	1	2	1	0	0	2		2	1	0	0	0	0	0	1		2	60	1	54	69	2	5	1	13.7	13	1	0
		1	0	3	3	0	3	1	2		4	3	4	2	2	1	1	2		3	0	0	0	1	1	0	1		1	1	0	1	0	1	0	2		3	122		61.9	68	2	4	0	14	13	0	0
		1	0	3	0	4	0	0	3		5	0	3	0	2	0	0	2		2	0	2	0	1	0	0	1		3	0	2	0	1	0	0	0		2	118	1	88	66	3	5	0	14	12.6	0	0
		1	4	4	4	3	4	4	2		5	0	0	0	0	0	0	1		1	0	1	1	0	1	1	2		0	0	1	1	0	0	1	1		1	133		91.57	68	2	5	0	13.2	13	0	0
		1	1	1	1	1	2	1	1		3	2	2	1	1	1	1	5		1	1	1	1	1	0	0	1		2	1	1	0	1	0	0	1		1	67		48	72	2	5	0	15.5	16	0	0
		1	5	5	4	3	3	3	3		6	1	2	1	1	1	0	2		2	3	3	0	1	0	0	2		5	3	1	1	0	0	0	1		2	98		51.1	69	2	5	0	14.1	13.6	1	0
		1	3	2	2	2	5	3	2		5	4	4	4	4	4	4	3		3	3	2	3	3	3	2	3		4										91		103.5	77	2	5	0	14.1	13.9	0	0
		1																																								86							0
		1	4	5	4	4	4	4	4		6	4	2	0	4	3	0	3		3	4	5	5	3	4	4	5		5	2	3	0	0	2	1	3		3	93		29.7	77	2	4	0	13	12.9	0	0
		1	2	4	5	2	5	4	2			0	0	2	0	0	0	1		1	0	0	0	0	1	0	0		1	0	0	0	0	1	0	1		1	174	1	160	78	3	5	0	13	12.8	0	0
		1	3	4	5	5	5	0	5		6	0	2	0	5	0	0	3		4	1	1	0	1	2	0	2		2	1	0	0	0	1	0	2		2	112		60	72	1	3	0	13.8	13.6	0	0
		1	1	4	2	4	5	3	4		6																												112		50.91	71	3	5	0	13.9	13	0	0
		1	4	4	3	3	5	3	3		4	0	0	0	0	0	0	1		0	0	1	0	0	0	0	1		1	0	1	0	0	0	0	1		1	120	1	100	63	2	4	0	13	13	0	0
		1	2	4	3	5	5	2	4		6	3	2	0	5	2	1	3		5	0	1	0	1	1	1	3		2	1	2	0	0	0	0	3		0	106		63	84	3	5	0	14.8	13.3	0	0
		1	4	4	5	4	5	1	3		5	5	3	4	4	4	0	4		4	2	2	3	1	4	0	3		4	1	2	3	1	3	1	3		3	122		36.4	73	3	6	0	15.1	14.1	0	0
		1	5	5	5	5	5	5	5		6	0	0	0	0	0	0	1		0	0	0	0	0	0	0	1		0	0	0	0	0	0	0	1		0	80	1		71	2	4	0	15.5	14.6	0	0
		1	3	3	5	5	5	5	4		3																												63		97	68	1	5	0	14.7	14.4	0	0
		1										0	0	0	4	0	0	2		5	0	0	0	2	0	0	2		2	0	0	0	2	0	0	1		3	92		55	74	3	7	0	13.5	13.4	0	0
		1	5	4	5	5	5	5	3		4	2	5	2	5	5	0	4		6	4	3	5	5	5	5	3		4										104			81	3	6	0	14.5	14.4	0	0
		1	0	3	1	0	1	0	2		4	0	1	1	1	2	1	3		4	1	4	0	1	2	0	1		4	1	3	1	1	2	1	2		3	103		107	73	2	7	0	14.8	13	0	0
		1											5	5	0	5	0	3		5																			84		56	80	8	18	0	12.2	12.7	1	0
		1	1	5	5	5	2	5	1		3	2	4	0	1	2	0	4		5	0	1	0	0	0	0	1		2	1	0	0	0	0	0	1		2	105		55.1	77	2	4	0	13.9	13.4	0	0
		1	0	1	5	4	4	0	1		5	0	2	5	5	0	0	2		2	0	0	0	0	0	0	1		0	0	0	0	0	0	0	2		0	138		90	74	2	4	0	14.1	14.6	0	0
		1	0	0	5	1	5	1	1		5	0	1	0	1	0	0	2		2	0	0	0	0	0	0	1		0	0	0	0	0	0	0	0		0	99		77	73	2	4	0	13.2	13.2	0	0
		1																																					33	1	129	83	4	15	1	13.1	14.2	1	0
		1	5	5	4	5	4	0	5		6																												103		138	76	2	5	1	10.4	10	0	0
		1																																					129	1	64	80	2	12	1	11.8	11.9	0	0
		1	5	5	5	5	5	5	2		5																												129		108	78	2	4	0	13	12	0	0
		1	3	4	0	1	5	0	1		4	0	3	2	2	1	0	1		2	3	4	0	3	0	0	1		4	1	1	0	1	1	0	1		2	108		104	68	2	6	0	15.6	14.7	0	0
		1	1	5	0	1	1	0	4		3	1	4	0	0	0	0	3		3	1	2	0	1	1	0	3		3	2	2	0	0	2	0	2		1	120		100	51	2	5	0	12.5	12.3	0	0
		1										0	0	2	0	3	0	1		2	1	0	3	0	4	2	3		2	1	0	2	0	3	3	4		2	121	1	93.61	80	2	8	0	14.7	14.6	1	0
		1	5	3	3	3	3	1	4		5	0	0	1	0	0	0	1		0	0	1	1	0	0	1	2		0	0	0	1	0	0	1	2		1	118		70	70	2	4	0	11.5	11.8	0	0
		1	2	2	2	1	1	1	2		4																												139		413.7	70	4	7	0	13.9	10.9	1	0
		1	5	5	4	5	5	5	3		5	1	4	0	2	0	0	5		6	0	1	0	1	0	0	3		4										77		97.3	69	2	3	0	12.5	11.6	0	0
		1	1	5	0	5	1	0	1		6	2	5	0	5	1	1	2		5																			98	1	82.3	56	2	4	0	16	14.7	0	0
		1	4	4	0	4	0	4	3		6	0	1	1	2	1	0	4		1									x										92	1	80	82	3	11	0	14.3	13.7	0	0
			0	2	3	3	4	3	0		5	3	2	1	0	1	0	0			5	2	0	1	0	0	1		4	2	4	0	4	0	0	2		5	99		120	75	2	4	0	16.1	16.5	0	0
		1	1	3	5	3	5	1	3		5	5	3	1	5	5	5	3		6	1	1	0	1	0	0	2		2										107	1	80	81	4	8	0	14.2	12.9	0	0
		1	3	4	2	3	4	4	3		5	1	1	0	4	3	0	2		3	1	1	2	5	5	0	3		3	5	4	5	4	5	5	3		6	87		68	76	2	4	0	12.5	11.4	0	0
		1	5	4	2	5	5	5	3		5																												102	1	200	72	6	8	0	15.3	14.2	1	0
		1	2	4	3	5	3	1	1		5	2	2	1	2	1	1	1		4	4	2	1	5	1	1	1		4										127		130	72	2	4	0	18.4	17	0	0
		1	5	5		5	3	0	5		5	0	2	0	2	0	0	3		0	0		0	0	0	0	1		1										154	1	100	75	2	5	0	14	13.1	0	0
		1	1		0	0			4			0	3	0	0	1	0	4		2																			85	1	134	84	2	7	0	10.9	10.7	0	0
		1	5	5	4	5	4	0	5		6																												66		138	77	2	6	0	11.9	11.6	0	0
		1	4	3	2	2	2	3	2		6	1	2	1	0	1	0	1		6																			61		36	75	3	5	0	14.1	14.2	0	0
		1	0	0	1	0	1	0	0		2	0	1	0	0	0	0	1		1	0	1	0	0	1	1	1		1	0	0	0	0	1	0	1		0	121		99.5	77	2	5	0	14.3	14.3	0	0
		1	0	3	0	3	5	0	5		6																												88	1	61	82	5	12	1	11.3	10.4	1	0
		1	2	5	3	3	5	3	2		4	3	5	5	5	5	2	3		6	4	5	4	4	5	3	3		6	2	4	2	2	3	1	2		3	107		95	71	3	8	1	15.6	13.5	0	0
		1	5	5	5	4	3	2	4		5	2	3	2	2	3	0	4		3	1	2	3	2	2	0	2		2	1	1	2	1	2	0	2		2	100		35	79	2	4	0	13.5	13.5	0	0
		1		5	1	1	5	0	3		6										0	5	1	1	1	0	2		1	1	5	1	1	1	0	2		1	49		66.8	76	2	5	0	13.6	12.8	0	0
		1																																					85	1	40	89	3	5	1	14.6	13.9	0	0
		1	3	4	0	5	3	1	4		5	1	5	1	5	4	1	4		6	1	3	0	5	5	0	4		6										39		20	82	1	5	0	15.2	15	0	0
		1	0	5	0	0		0	1		5																			0	0	0	0	0	0	1		2	110	1	135	77	2	10	1	15.6	14.1	0	0
		1	5	5	5	5	5	5	5		6																												99	1	95.9	89	2	4	0	10.5	10.3	0	0
		1																																					136	1		78	4	8	1	13	11.2	0	0
		1	0	5	0	0	0	0	0		2	0	0	0	0	1	0	3		1	0	1	0	0	0	0	1		3										147	1	49.88	83	2	5	1	13.3	12.2	0	0
		1	4	5	5	5	5	5	5		4	1	2	0	0	2	1	0		5																			200	1	150	82	6	9	1	10.3	8.8	1	0
		1	4	5	0	3	1	3	4			5	5	0	5	1	1	5		6	0	3	0	1	0	0	3		2	0	0	0	0	0	0	2		2	86		40	61	2	4	0	15.7	15	0	0
		1	3	5	3	5	4	1	3		6	0	4	0	0	3	0	3		2	0	3	0	0	1	0	3		3	1	2	0	0	2	0	4		3	94		80	85	3	5	0	14.3	13.6	0	0
		1																																					76	1	14.6	81	2	5	1	9.9	9.1	1	0
		1																																					133	1		78	5	11	0	11.3	9.5	0	0
		1	4	4	4	4	5	4	3		6																												160	1	100	74	4	7	1	14.4	13.5	0	0
		1	4	5	4	4	5	3	3		6	2	4	2	2	3	1	2		3	1	1	1	1	0	0	1		2	0	1	0	1	1	0	1		1	124		58.5	71	2	4	0	14.6	13.9	0	0
		1	3	2	3	1	5	5	2		6	1	2	0	5	2	1	2		2																			68		53	80	2	7	1	12.7	12.3	0	0
		1	4	4	0	4	0	3	3		6	0	1	0	1	0	0	1		2	1	1	0	0	0	0	1		0	3	3	0	0	0	0	1		4	96	1	69.9	55	2	4	0	15.4	14.2	0	0
		1	5	4	5	4	5	5	3		6	0	1	0	2	1	0	2		2	5	3	3	3	5	5	2		4										84		59	76	2	4	0	11.9	11.5	0	0
		1	5	5	4	5	5	2	4		6	3	3	3	4	4	3	4		3																			92	1	65.7	77	3	6	0	14.5	15.3	0	0
		1										0	0	0	0	0	0	1		2	0	0	1	0	1	1	1		1	0	0	1	0	0	0	1		2	84	1	70	77	2	6	0	14.7	13.3	0	0
		1	3	4	3	2	3	2	3		5	3	4	1	2	2	2	4		5	3	3	1	2	2	1	3		5	3	3	1	2	2	2	2		5	132		100	66	2	4	0	15.7	14.5	0	0
		1																																						1		86		15		7.1	9.7	0	0
		1	1	5	1	0	1	1	2		4	1	4	2	2	2	1	4		5	4	5	0	0	2	1	3		4	1	3	1	1	3	1	2		4	115		50.3	65	2	4	0	14	12.5	0
		1	0	4	3	1	5	0	3		3	0	4	2	1	5	0	4		3	0	2	1	1	1	0	3		2	0	2	1	1	1	0	2		1	102		99.4	85	3	8	0	12.1	12.2	1	0
		1	5	3	5	0	5	5	4		6										1	3	5	1	5	1	3		3	1	1	4	0	1	1	2		3	167		110	85	9	12	1	11.4	10.1	0	0
		1	5	5	5		5	5	3		6																												94		30	76	2	7	1	12.9	11.5	0	0
		1	4	5	5	5	5	5	4		6	0	0	0	0	1	0	2		1	1	3	0	2	2	1	2		3	1	3	0	1	3	1	3		4	79		52.1	84	4	6	0	11.4	11.7	1	0
		1	1	4	3	5	4	1	4		5																												88	1	76	80	2	5	0	12.6	12.2	0	0
		1	4	5	5	4	5	2	4		5																												132	1	91	78	3	6	1	13.1	12.2	0	0
		1	5	3	5	0	5	5	4		6										2	1	5	0	5	4	2		4	1	1	4	0	1	1	2		3	152		110	85	3	5	0	10.5	9.2	1	0
		1																																					153	1		81	3	6	0	13.5	12.3	1	0
		1	2	5	4	5	5	5	5		5	0	1	0	0	0	1	2		1	0	0	0	0	1	1	2		1	2	3	3	4	3	3	3		4	114		40	82	4	6	0	14.7	13.1	0	0
		1	1	5			5				5																												120	1	75	75	2	7	1	15.1	13.9	0	0
		1	5	5	5	5	5	5	4		6	4	5	4	4	4	4	5		6	2	3	4	1	3	2	3		4	2	3	3	3	3	2	3		5	100		53.2	67	1	4	0	12.9	12	0	0
		1	0	1	5	0	5	0	3		6	0	1	0	5	0	0	3		6	0	2	0	5	0	0	3		6	0	0	0	1	0	0	2		4	77		70	77	2	6	0	16.4	15.7	1	0
		1	3	5	3	3	5	0	4		6	1	1	1	0	1	0	2		3	1	1	0	0	3	0	1		2	1	1	0	0	3	0	1		3	174	1	102	72	4	7	1	13.3	10.3	0	0
		1	5	4	5	4	4	4	2		6	2	3	3	3	2	2	2		5																			127	1	105	59	2	4	0	14.6	14.1	1	0
		1	5	5	5	3	5	2	4		5	4	4	3	4	2	1	3		6	2	4	2	1	2	1	4		2	3	3	4	1	3	1	2		3	67	1	47	66	2	5	0	15	14.6	0	0
		1										5	3	1	3	1	2	3		4	3	2	1	2	3	1	2		3	2	2	1	1	1	1	2		2	125		91	65	2	4	1	13.9	14.5	0	0
		1	5	5	0	0	0	0	4		5	0	0	0	0	0	0	4		1	0	0	0	0	1	0	3		0	0	0	0	0	0	0	3			58	1	47.1	89	2	4	0	14.2	14.2	0	0
		1	4	3	4	3	4	3	2		6																												55		72	75		5		13.6	13.2	0	0
		1	1	5	5	2	2	0	4		2	0	3	0	0	0	0	4		2	0	0	0	0	0	0	4		1										131		44.3	81	3	7	0	11.3	10.1	0	0
		1	3	3	5	3	5	4	2		5	3	5	5	3	4	3	2		3	0	0	0	0	0	0	1		0	0	1	0	0	0	0	1		0	106		74	72	2	5	0	14	12.5	0	0
		1																																					72	1	100	75	4	7	1	13.7	12.8	1	0
		1	3	3	4	4	5	3	4		5	5	5	5	5	5	5	5		6	3	3	4	2	3	2	4		4	5	3	2	4	3	2	5		6	102		78.9	79	4	6	0	13.7	13.4	0	0
		1										1	0	0	0	1	1	0		1	0	0	0	0	1	0	0		1	0	1	0	1	1	0	0		0	119	1	46	78	2	5	0	12.9	13.1	0	0
		1	5	5	5	2	5	5	5		6										2	5	3	1	2	0	4		2	1	5	5	0	5	0	5		3	130	1	90	69	2	6	1	14.3	13.4	0	0
		1	4	5	0	3	5	2	3		6	0	0	0	0	0	0	2			0	0	0	0	0	0	1		2	0	1	0	0	0	0	1		1	87	1	100	77	2	4	0	15	14.8	0	0
		1	5	5	5	5	5	5	2		0																												56	1	110	78	3	7	1	11.1	10.6	0	0
		1	5	5	1	5	5	5	4		6	1	2	0	0	0	0	3			0	1	0	0	1	0	3		2										135	1	90.66	82	2	8	0	13.2	12.5	0	0
		1																			1	1	2	0	1	0	2		2	1	0	2	1	0	0	1		3	56	1	50	75	3	5	1	12.7	13.4	0	0
		1																																					74	1	45.2	77	4	7	0	13	12.2	1	0
		1																																					86	1	100	74	2	15	0	12.6	11.6	0	0
		1	5	4	4	3	5	3	4		4	5	5	3	2	3	1	3			3	3	2	1	2	1	3		4										114			76	2	4	0	14.9	13.1	0	0
		1																																					110	1	57	70	3	5	1	9.2	9.4	0	0
		1	5	5	5	5	5	5	5		6	0	4	0	5	0	0	5			0	3	0	4	0	0	4		4										88		21.8	81	2	6	0	14.7	13.2	0	0
		1																																					108		62	78		6	1	13.7	12.3	0	0
		1	1	3	3	3	4	3	2		5										0	2	0	0	2	0	2		3										98	1	77	78	2	5	0	14.6	13.1	0	0
		1	5	5	5	5	5	5	5		6	1	3	2	2	5	1	2		4	1	3	1	1	4	1	1		4										89	1		69	13	18	0	11.4	12.1	1	0
		1	5		0	5			3		6																												102	1		72	4	15	1	8.4	7.8	1	0
		1																																					72		47.6	83	3	5	0	14.5	12.7	0	0
		1	1	2	2	2	2	2	3		6	1	1	1	0	5	1	3		4	0	1	0	1	0	0	2		3										134	1	147	74	2	4	0	13.8	13.3	0	0
		1	4	5	0	0	5	0	5		5	0	5	0	5	0	0	2		0	0	5	0	5	0	0	2		6										88	1	64	68	2	4	0	14	13	0	0
		1	3	3	1	3	3	1	1		5	1	2	0	1	0	0	2		3																			132		123.5	71	4	6	0	16.1	16.7	0	0
		1	5	5	5	5	5	5	4		6	3	4	2	4	3	1	3		5	2	2	1	3	1	1	1		4										143		140	78	3	6	0	14.9	13.7	1	0
		1	4	5	4	4	5	4	5		6	2	2	1	0	0	1	4		3	1	1	0	0	0	1	0		0										128		91	68	1	4	0	14.9	15.3	0	0
		1																																					82	1	64	86	3	12	1	13.9	12.5	1	0
		1		1	0	1		0	4		5																												85		59.33	81	2	5	0	13.3	12.1	0	0
		1	5	0	2	5	3		0		6																												56	1	50	79	5	8	0	12.9	13	1	0
		1										0	5	0	0	0	0	5																					110		90	76	2	7	0	11.9	12	0	0
		1	2	2	0		2	2	2		6																												109		85	88	4	8	1	12.6	10.9	1	0
		1	1	1	1	1	1	0	3		4	0	1	1	0	1	0	3		3																			60		51.3	80	4	6	0	12.6	11.8	0	0
		1	5	5	5	5	5	0	3		6	1	2	0	1	0	0	2		1																			87		40	70	2	5	0	15.8	16.1	0	0
		1	0	3	0	3	3	0	2		6	1	5	0	1	0	1	3		2																			80		41	66	2	4	0	15.7	14.8	0	0
		1	3	4	4	3		0	3		5																												136		80	68	3	6	0	15.3	13.5	0	0
		1	2	5	3	3	3	1	4		6																												77		55	75	2	4	0	14.8	13.5	0	0
		1																															72	7	11	1	7.8	7.7				72	7	11	1	7.8	7.7	0	0
[truncated: 3 more columns]
